# Supplementary material for: Influence of APOE4 Genotypes on Nutrient–Cognition Relationship in Taiwanese Older Adults: Longitudinal Findings from the HALST
Source: Nutrients. 2025 Dec 28;18(1):106. doi: 10.3390/nu18010106 (PMC12788161; doi:10.3390/nu18010106)
Supplement: Supplementary file 1 [file nutrients-18-00106-s001.zip]

Archive with 2 entries (2 files):
- nutrients-4022914-Supplementary data.pdf
- nutrients-4022914-supplementary_rev.xlsx
