# Supplementary material for: Influence of APOE4 Genotypes on Nutrient–Cognition Relationship in Taiwanese Older Adults: Longitudinal Findings from the HALST
Source: Nutrients. 2025 Dec 28;18(1):106. doi: 10.3390/nu18010106 (PMC12788161; doi:10.3390/nu18010106)
Supplement: Supplementary file 1 [file nutrients-18-00106-s001.zip › nutrients-4022914-supplementary_rev.xlsx]

## Sheet: 工作表1
Variable	Measurement	Properties	Categories / Range	Reference
Cognition	Mini-Mental State Examination (MMSE)	MMSE total score, with six component domains: Orientation, Registration, Attention & Calculation, Recall, Language, and Visuospatial Skill.	0 to 30.	[17]
Education	Year	Self-reported total years of schooling.
Nutrient patterns	31 nutrients; Food Frequency Questionnaire (FFQ)	Food intakes were FFQ comprising more than 80 Chinese food items. The foods were grouped into seven categories: fruits, vegetables, meat/fish/eggs, legumes and dairy products, grains, roots and snacks, beverages, and dietary supplements. The questionnaire collected information on both consumption frequency and portion size, with frequency scored on a 1 to 7 scale (from "never or less than once pe…		[15, 16]
Chronic disease	Hypertension	Disease status was self-reported based on whether a diagnosis had been received (yes/no; coded as 1/0).	Never diagnosed: no diagnosis reported in either wave (w1= 0, w2= 0). Baseline diagnosis: diagnosis reported at wave 1 (w1= 1). New-onset by wave 2: no diagnosis at wave 1, but diagnosis reported at wave 2 (w1= 0, w2= 1).
	Diabetes
	Hyperlipidemia
Circulating nutrition and lipidrelated biomarkers	Total cholesterol	1. During wave 1 and part of wave 2, serum levels of total cholesterol, triglycerides, HDL-C, and LDL-C were measured using the Bayer ADVIA 1800 analyzer, with assay methods of Cholesterol Oxidase, GPO-Trinder without serum blank, and Elimination/Catalase for HDL-C and LDL-C, respectively. 2. Vitamin B12 and folate in EDTA plasma samples were measured using the Bayer ADVIA Centaur analyzer with c…
	Triglycerides
	HDL-C
	LDL-C
	Vitamin B12
	Folate
